# Supplementary material for: Widespread Distribution of chs-1 Mutations Associated with Resistance to Diflubenzuron Larvicide in Culex pipiens Across Italy, Reaching Virtual Fixation in the Venetian Lagoon
Source: Insects. 2025 Feb 12;16(2):204. doi: 10.3390/insects16020204 (PMC11856509; doi:10.3390/insects16020204)
Supplement: Supplementary file 1 [file insects-16-00204-s001.zip]

Archive with 1 entries (1 files):
- insects-3411746-supplementary.xlsx
