# Supplementary material for: Widespread Distribution of chs-1 Mutations Associated with Resistance to Diflubenzuron Larvicide in Culex pipiens Across Italy, Reaching Virtual Fixation in the Venetian Lagoon
Source: Insects. 2025 Feb 12;16(2):204. doi: 10.3390/insects16020204 (PMC11856509; doi:10.3390/insects16020204)
Supplement: Supplementary file 1 [file insects-16-00204-s001.zip › insects-3411746-supplementary.xlsx]

## Sheet: Table S1
Country	Region	Province	Site	Year	Sampling stage	II	IL	IM	LL	LM	MM	N	fg II	fg IL	fg IM	fg LL	fg LM	fg MM	FA L	FA M	FA I
Italy	Lazio	Roma	Anzio	2017	larvae	18	0	0	0	0	0	18	1	0	0	0	0	0	0	0	1
Italy	Lazio	Roma	Roma Verano	2016	larvae	17	1	0	0	0	0	18	0.944444	0.0555556	0	0	0	0	0.0277778	0	0.972222
Italy	Lazio	Roma	Roma province	2016-2017	larvae	35	1	0	0	0	0	36	0.972222	0.0277778	0	0	0	0	0.0138889	0	0.986111
Italy	Lazio	Frosinone	Strangolagalli	2017	larvae	17	1	0	1	0	0	19	0.894737	0.0526316	0	0.0526316	0	0	0.0789474	0	0.921053
Italy	Lazio	Frosinone	Frosinone province	2017	larvae	17	1	0	1	0	0	19	0.894737	0.0526316	0	0.0526316	0	0	0.0789474	0	0.921053
Italy	Liguria	Imperia	Imperia	2018	larvae	10	3	0	3	0	0	16	0.625	0.1875	0	0.1875	0	0	0.28125	0	0.71875
Italy	Liguria	Imperia	Imperia province	2018	larvae	10	3	0	3	0	0	16	0.625	0.1875	0	0.1875	0	0	0.28125	0	0.71875
Italy	Piemonte	Torino	Torino	2017	larvae	14	4	0	0	0	0	18	0.777778	0.222222	0	0	0	0	0.111111	0	0.888889
Italy	Piemonte	Torino	Torino province	2017	larvae	14	4	0	0	0	0	18	0.777778	0.222222	0	0	0	0	0.111111	0	0.888889
Italy	Puglia	Bari	Bari	2017	larvae	18	0	0	0	0	0	18	1	0	0	0	0	0	0	0	1
Italy	Puglia	Bari	Bari	2018	larvae	0	2	0	0	0	0	2	0	1	0	0	0	0	0.5	0	0.5
Italy	Puglia	Bari	Bari province	2017-2018	larvae	18	2	0	0	0	0	20	0.9	0.1	0	0	0	0	0.05	0	0.95
Italy	Trentino-Alto Adige	Trento	Mezzolombardo	2020	eggs	21	19	0	8	0	0	48	0.4375	0.395833	0	0.166667	0	0	0.364583	0	0.635417
Italy	Trentino-Alto Adige	Trento	San Michele All'adige	2017	eggs	11	4	0	1	0	0	16	0.6875	0.25	0	0.0625	0	0	0.1875	0	0.8125
Italy	Trentino-Alto Adige	Trento	Zambana	2017	eggs	14	3	0	3	0	0	20	0.7	0.15	0	0.15	0	0	0.225	0	0.775
Italy	Trentino-Alto Adige	Trento	Trento province	2017-2020	eggs	46	26	0	12	0	0	84	0.547619	0.309524	0	0.142857	0	0	0.297619	0	0.702381
Italy	Veneto	Padova	Albignasego	2022	larvae	9	0	0	1	0	0	10	0.9	0	0	0.1	0	0	0.1	0	0.9
Italy	Veneto	Padova	Battaglia Terme	2022	larvae	2	0	0	0	0	0	2	1	0	0	0	0	0	0	0	1
Italy	Veneto	Padova	Borgoricco	2022	larvae	5	0	0	0	0	0	5	1	0	0	0	0	0	0	0	1
Italy	Veneto	Padova	Campodarsego	2021	larvae	4	0	0	0	0	0	4	1	0	0	0	0	0	0	0	1
Italy	Veneto	Padova	Campodarsego	2022	larvae	4	0	0	0	0	0	4	1	0	0	0	0	0	0	0	1
Italy	Veneto	Padova	Candiana	2022	larvae	6	0	0	0	0	0	6	1	0	0	0	0	0	0	0	1
Italy	Veneto	Padova	Casale di Scodosia	2022	larvae	5	0	0	0	0	0	5	1	0	0	0	0	0	0	0	1
Italy	Veneto	Padova	Codevigo	2022	larvae	7	1	0	0	0	0	8	0.875	0.125	0	0	0	0	0.0625	0	0.9375
Italy	Veneto	Padova	Conselve	2020	larvae	6	0	0	0	0	0	6	1	0	0	0	0	0	0	0	1
Italy	Veneto	Padova	Curtarolo	2020	larvae	8	0	0	1	0	0	9	0.888889	0	0	0.111111	0	0	0.111111	0	0.888889
Italy	Veneto	Padova	Curtarolo	2022	larvae	8	1	0	1	0	0	10	0.8	0.1	0	0.1	0	0	0.15	0	0.85
Italy	Veneto	Padova	Due Carrare	2022	larvae	8	0	0	0	0	0	8	1	0	0	0	0	0	0	0	1
Italy	Veneto	Padova	Maserà di Padova	2022	larvae	10	0	0	0	0	0	10	1	0	0	0	0	0	0	0	1
Italy	Veneto	Padova	Padova	2022	larvae	9	0	0	0	0	0	9	1	0	0	0	0	0	0	0	1
Italy	Veneto	Padova	Pernumia	2021	larvae	21	0	0	0	0	0	21	1	0	0	0	0	0	0	0	1
Italy	Veneto	Padova	Piombino Dese	2021	larvae	11	0	0	0	0	0	11	1	0	0	0	0	0	0	0	1
Italy	Veneto	Padova	Ponte San Nicolò	2020	larvae	4	0	0	0	0	0	4	1	0	0	0	0	0	0	0	1
Italy	Veneto	Padova	Teolo	2020	larvae	8	0	0	0	0	0	8	1	0	0	0	0	0	0	0	1
Italy	Veneto	Padova	Teolo	2022	larvae	5	0	0	0	0	0	5	1	0	0	0	0	0	0	0	1
Italy	Veneto	Padova	Trebaseleghe	2020	larvae	9	0	0	0	0	0	9	1	0	0	0	0	0	0	0	1
Italy	Veneto	Padova	Trebaseleghe	2021	larvae	9	0	0	0	0	0	9	1	0	0	0	0	0	0	0	1
Italy	Veneto	Padova	Trebaseleghe	2022	larvae	8	0	0	0	0	0	8	1	0	0	0	0	0	0	0	1
Italy	Veneto	Padova	Vigodarzere	2022	larvae	3	0	0	0	0	0	3	1	0	0	0	0	0	0	0	1
Italy	Veneto	Padova	Villa Estense	2020	larvae	7	0	0	0	0	0	7	1	0	0	0	0	0	0	0	1
Italy	Veneto	Padova	Padova province	2020-2022	larvae	176	2	0	3	0	0	181	0.972376	0.0110497	0	0.0165746	0	0	0.0220994	0	0.977901
Italy	Veneto	Rovigo	Ariano nel Polesine	2022	larvae	10	0	0	0	0	0	10	1	0	0	0	0	0	0	0	1
Italy	Veneto	Rovigo	Castelmassa	2022	larvae	9	0	0	0	0	0	9	1	0	0	0	0	0	0	0	1
Italy	Veneto	Rovigo	Ceneselli	2022	larvae	8	0	0	1	0	0	9	0.888889	0	0	0.111111	0	0	0.111111	0	0.888889
Italy	Veneto	Rovigo	Ficarolo	2022	larvae	8	0	0	1	0	0	9	0.888889	0	0	0.111111	0	0	0.111111	0	0.888889
Italy	Veneto	Rovigo	Fiesso Umbertiano	2022	larvae	10	0	0	0	0	0	10	1	0	0	0	0	0	0	0	1
Italy	Veneto	Rovigo	Gaiba	2022	larvae	10	0	0	0	0	0	10	1	0	0	0	0	0	0	0	1
Italy	Veneto	Rovigo	Polesella	2020	larvae	8	0	0	1	0	0	9	0.888889	0	0	0.111111	0	0	0.111111	0	0.888889
Italy	Veneto	Rovigo	Rovigo	2022	larvae	10	0	0	0	0	0	10	1	0	0	0	0	0	0	0	1
Italy	Veneto	Rovigo	Rovigo province	2020-2022	larvae	73	0	0	3	0	0	76	0.960526	0	0	0.0394737	0	0	0.0394737	0	0.960526
Italy	Veneto	Treviso	Cison di Valmarino	2020	larvae	0	0	0	1	0	0	1	0	0	0	1	0	0	1	0	0
Italy	Veneto	Treviso	Colle Umberto	2021	larvae	6	0	0	0	0	0	6	1	0	0	0	0	0	0	0	1
Italy	Veneto	Treviso	Gorgo al Monticano	2022	larvae	1	0	0	0	0	0	1	1	0	0	0	0	0	0	0	1
Italy	Veneto	Treviso	Loria	2020	larvae	4	0	0	0	0	0	4	1	0	0	0	0	0	0	0	1
Italy	Veneto	Treviso	Maser	2022	larvae	8	0	0	0	0	0	8	1	0	0	0	0	0	0	0	1
Italy	Veneto	Treviso	Meduna di Livenza	2021	larvae	9	0	0	0	0	0	9	1	0	0	0	0	0	0	0	1
Italy	Veneto	Treviso	Meduna di Livenza	2022	larvae	10	0	0	0	0	0	10	1	0	0	0	0	0	0	0	1
Italy	Veneto	Treviso	Nervesa della Battaglia	2020	larvae	3	0	0	0	0	0	3	1	0	0	0	0	0	0	0	1
Italy	Veneto	Treviso	Oderzo	2022	larvae	10	0	0	0	0	0	10	1	0	0	0	0	0	0	0	1
Italy	Veneto	Treviso	Pederobba	2020	larvae	1	1	0	0	0	0	2	0.5	0.5	0	0	0	0	0.25	0	0.75
Italy	Veneto	Treviso	Ponzano Veneto	2022	larvae	5	0	0	0	0	0	5	1	0	0	0	0	0	0	0	1
Italy	Veneto	Treviso	Quinto di Treviso	2020	larvae	0	0	0	2	0	0	2	0	0	0	1	0	0	1	0	0
Italy	Veneto	Treviso	Revine Lago	2021	larvae	15	0	0	0	0	0	15	1	0	0	0	0	0	0	0	1
Italy	Veneto	Treviso	San Vendemiano	2020	larvae	5	1	0	1	1	0	8	0.625	0.125	0	0.125	0.125	0	0.25	0.0625	0.6875
Italy	Veneto	Treviso	Volpago del Montello	2020	larvae	1	0	0	1	0	0	2	0.5	0	0	0.5	0	0	0.5	0	0.5
Italy	Veneto	Treviso	Treviso province	2020-2022	larvae	78	2	0	5	1	0	86	0.906977	0.0232558	0	0.0581395	0.0116279	0	0.0755814	0.00581395	0.918605
Italy	Veneto	Venezia	Campagna Lupia	2022	larvae	5	0	0	0	0	0	5	1	0	0	0	0	0	0	0	1
Italy	Veneto	Venezia	Camponogara	2022	larvae	5	0	0	0	0	0	5	1	0	0	0	0	0	0	0	1
Italy	Veneto	Venezia	Chioggia	2020	larvae	5	0	0	0	0	0	5	1	0	0	0	0	0	0	0	1
Italy	Veneto	Venezia	Chioggia	2021	larvae	9	0	0	0	0	0	9	1	0	0	0	0	0	0	0	1
Italy	Veneto	Venezia	Chioggia	2022	larvae	5	1	1	0	0	2	9	0.555556	0.111111	0.111111	0	0	0.222222	0.0555556	0.277778	0.666667
Italy	Veneto	Venezia	Cona	2020	larvae	1	0	0	0	0	0	1	1	0	0	0	0	0	0	0	1
Italy	Veneto	Venezia	Cona	2022	larvae	9	1	0	0	0	0	10	0.9	0.1	0	0	0	0	0.05	0	0.95
Italy	Veneto	Venezia	Fiesso d'Artico	2022	larvae	10	0	0	0	0	0	10	1	0	0	0	0	0	0	0	1
Italy	Veneto	Venezia	Fossò	2019	larvae	14	0	0	0	0	0	14	1	0	0	0	0	0	0	0	1
Italy	Veneto	Venezia	Fossò	2020	larvae	10	14	0	4	0	0	28	0.357143	0.5	0	0.142857	0	0	0.392857	0	0.607143
Italy	Veneto	Venezia	Lido di Venezia	2019	larvae	0	0	0	52	3	0	55	0	0	0	0.945455	0.0545455	0	0.972727	0.0272727	0
Italy	Veneto	Venezia	Lido di Venezia	2020	larvae	2	0	0	12	7	0	21	0.0952381	0	0	0.571429	0.333333	0	0.738095	0.166667	0.0952381
Italy	Veneto	Venezia	Lido di Venezia	2023	larvae	0	1	0	9	0	0	10	0	0.1	0	0.9	0	0	0.95	0	0.05
Italy	Veneto	Venezia	Marcon	2020	larvae	4	0	0	2	0	0	6	0.666667	0	0	0.333333	0	0	0.333333	0	0.666667
Italy	Veneto	Venezia	Noale	2022	larvae	10	0	0	0	0	0	10	1	0	0	0	0	0	0	0	1
Italy	Veneto	Venezia	Pianiga	2022	larvae	10	0	0	0	0	0	10	1	0	0	0	0	0	0	0	1
Italy	Veneto	Venezia	Quarto d'Altino	2020	larvae	0	5	0	1	0	0	6	0	0.833333	0	0.166667	0	0	0.583333	0	0.416667
Italy	Veneto	Venezia	Salzano	2022	larvae	9	1	0	0	0	0	10	0.9	0.1	0	0	0	0	0.05	0	0.95
Italy	Veneto	Venezia	Scorzè	2022	larvae	10	0	0	0	0	0	10	1	0	0	0	0	0	0	0	1
Italy	Veneto	Venezia	Spinea	2020	larvae	4	0	0	1	0	0	5	0.8	0	0	0.2	0	0	0.2	0	0.8
Italy	Veneto	Venezia	Stra	2021	larvae	3	0	0	0	0	0	3	1	0	0	0	0	0	0	0	1
Italy	Veneto	Venezia	Venezia	2022	larvae	2	0	0	8	0	0	10	0.2	0	0	0.8	0	0	0.8	0	0.2
Italy	Veneto	Venezia	Venezia province	2019-2023	larvae	127	23	1	89	10	2	252	0.503968	0.0912698	0.00396825	0.353175	0.0396825	0.00793651	0.418651	0.0297619	0.551587
Italy	Veneto	Verona	Albaredo d'Adige	2020	larvae	1	2	0	2	0	0	5	0.2	0.4	0	0.4	0	0	0.6	0	0.4
Italy	Veneto	Verona	Arcole	2022	larvae	9	0	0	0	0	0	9	1	0	0	0	0	0	0	0	1
Italy	Veneto	Verona	Bardolino	2022	larvae	7	0	0	0	0	0	7	1	0	0	0	0	0	0	0	1
Italy	Veneto	Verona	Bussolengo	2022	larvae	6	0	0	0	0	0	6	1	0	0	0	0	0	0	0	1
Italy	Veneto	Verona	Caldiero	2021	larvae	1	0	0	0	0	0	1	1	0	0	0	0	0	0	0	1
Italy	Veneto	Verona	Castel d'Azzano	2022	larvae	10	0	0	0	0	0	10	1	0	0	0	0	0	0	0	1
Italy	Veneto	Verona	Illasi	2021	larvae	2	0	0	0	0	0	2	1	0	0	0	0	0	0	0	1
Italy	Veneto	Verona	Malcesine	2022	larvae	10	0	0	0	0	0	10	1	0	0	0	0	0	0	0	1
Italy	Veneto	Verona	Monteforte d'Alpone	2020	larvae	3	1	0	0	0	0	4	0.75	0.25	0	0	0	0	0.125	0	0.875
Italy	Veneto	Verona	Mozzecane	2020	larvae	8	0	0	0	0	0	8	1	0	0	0	0	0	0	0	1
Italy	Veneto	Verona	Mozzecane	2022	larvae	10	0	0	0	0	0	10	1	0	0	0	0	0	0	0	1
Italy	Veneto	Verona	Pescantina	2020	larvae	8	0	0	1	0	0	9	0.888889	0	0	0.111111	0	0	0.111111	0	0.888889
Italy	Veneto	Verona	Peschiera del Garda	2022	larvae	8	0	0	0	0	0	8	1	0	0	0	0	0	0	0	1
Italy	Veneto	Verona	Ronco All'Adige	2022	larvae	10	0	0	0	0	0	10	1	0	0	0	0	0	0	0	1
Italy	Veneto	Verona	San Giovanni Ilarione	2022	larvae	10	0	0	0	0	0	10	1	0	0	0	0	0	0	0	1
Italy	Veneto	Verona	Sona	2020	larvae	1	0	0	0	0	0	1	1	0	0	0	0	0	0	0	1
Italy	Veneto	Verona	Veronella	2022	larvae	10	0	0	0	0	0	10	1	0	0	0	0	0	0	0	1
Italy	Veneto	Verona	Verona province	2020-2022	larvae	114	3	0	3	0	0	120	0.95	0.025	0	0.025	0	0	0.0375	0	0.9625
Italy	Veneto	Vicenza	Alonte	2020	larvae	1	0	0	0	0	0	1	1	0	0	0	0	0	0	0	1
Italy	Veneto	Vicenza	Alonte	2021	larvae	5	0	0	0	0	0	5	1	0	0	0	0	0	0	0	1
Italy	Veneto	Vicenza	Bassano del Grappa	2022	larvae	10	0	0	0	0	0	10	1	0	0	0	0	0	0	0	1
Italy	Veneto	Vicenza	Bressanvido	2022	larvae	10	0	0	0	0	0	10	1	0	0	0	0	0	0	0	1
Italy	Veneto	Vicenza	Camisano Vicentino	2022	larvae	4	0	0	0	0	0	4	1	0	0	0	0	0	0	0	1
Italy	Veneto	Vicenza	Chiampo	2022	larvae	9	1	0	0	0	0	10	0.9	0.1	0	0	0	0	0.05	0	0.95
Italy	Veneto	Vicenza	Gambugliano	2021	larvae	3	0	0	0	0	0	3	1	0	0	0	0	0	0	0	1
Italy	Veneto	Vicenza	Lonigo	2020	larvae	7	0	0	0	0	0	7	1	0	0	0	0	0	0	0	1
Italy	Veneto	Vicenza	Marostica	2020	larvae	7	0	0	0	0	0	7	1	0	0	0	0	0	0	0	1
Italy	Veneto	Vicenza	Montecchio Precalcino	2020	larvae	0	0	0	2	0	0	2	0	0	0	1	0	0	1	0	0
Italy	Veneto	Vicenza	Monticello Conte Otto	2020	larvae	4	0	0	0	0	0	4	1	0	0	0	0	0	0	0	1
Italy	Veneto	Vicenza	Monticello Conte Otto	2021	larvae	11	0	0	0	0	0	11	1	0	0	0	0	0	0	0	1
Italy	Veneto	Vicenza	Sossano	2021	larvae	6	0	0	0	0	0	6	1	0	0	0	0	0	0	0	1
Italy	Veneto	Vicenza	Torri di Quartesolo	2021	larvae	7	0	0	0	0	0	7	1	0	0	0	0	0	0	0	1
Italy	Veneto	Vicenza	Trissino	2020	larvae	1	2	0	2	0	0	5	0.2	0.4	0	0.4	0	0	0.6	0	0.4
Italy	Veneto	Vicenza	Trissino	2022	larvae	10	0	0	0	0	0	10	1	0	0	0	0	0	0	0	1
Italy	Veneto	Vicenza	Vicenza	2021	larvae	14	0	0	0	0	0	14	1	0	0	0	0	0	0	0	1
Italy	Veneto	Vicenza	Vicenza	2022	larvae	8	0	0	0	0	0	8	1	0	0	0	0	0	0	0	1
Italy	Veneto	Vicenza	Vicenza province	2020-2022	larvae	117	3	0	4	0	0	124	0.943548	0.0241935	0	0.0322581	0	0	0.0443548	0	0.955645
